# Supplementary material for: Exploring Patients’ Perspectives on Late Complications after Colorectal and Anal Cancer Treatment: A Qualitative Study
Source: Curr Oncol. 2023 Aug 10;30(8):7532–41. doi: 10.3390/curroncol30080546 (PMC10453413; doi:10.3390/curroncol30080546)
Supplement: Supplementary file 1 [file curroncol-30-00546-s001.zip]

Archive with 1 entries (1 files):
- curroncol-2507155-SI.pdf
